# Supplementary material for: Non-invasive assessment of murine PD-L1 levels in syngeneic tumor models by nuclear imaging with nanobody tracers
Source: Oncotarget. 2017 Mar 30;8(26):41932–46. doi: 10.18632/oncotarget.16708 (PMC5522039; doi:10.18632/oncotarget.16708)
Supplement: Supplementary file 2 [file oncotarget-08-41932-s002.xlsx]

## Sheet: Sheet1
	Ctrl Nb				C3				C7				E2				E4
	WT		KO		WT		KO		WT		KO		WT		KO		WT		KO
	mean	SD	mean	SD	mean	SD	mean	SD	mean	SD	mean	SD	mean	SD	mean	SD	mean	SD	mean	SD
thymus	0,2	0,0	0,2	0,0	2,6	0,3	0,3	0,0	0,9	0,1	0,1	0,1	2,4	0,3	0,2	0,0	2,0	0,3	0,3	0,1
heart	0,3	0,1	0,3	0,1	2,3	0,2	0,6	0,0	0,7	0,2	0,3	0,1	1,3	0,1	0,4	0,0	1,3	0,1	0,5	0,0
lungs	0,5	0,1	0,5	0,1	3,8	0,5	1,1	0,1	1,2	0,1	0,7	0,2	2,5	0,1	0,8	0,2	2,6	0,2	1,2	0,2
liver	0,6	0,1	0,5	0,1	11,2	1,5	7,6	1,2	30,1	1,6	22,8	2,6	2,3	0,1	1,1	0,2	2,3	0,2	2,1	0,1
spleen	0,3	0,1	0,3	0,0	9,4	0,4	1,6	0,1	8,1	1,3	9,1	4,0	4,8	0,4	0,4	0,1	4,3	0,3	0,7	0,1
pancreas	0,2	0,0	0,2	0,0	1,0	0,2	0,3	0,0	0,4	0,0	0,3	0,1	0,5	0,0	0,2	0,0	0,5	0,0	0,2	0,0
kidneys	220,5	27,3	180,9	30,3	212,0	38,1	316,1	24,6	287,0	19,9	206,2	28,7	229,7	28,3	214,1	30,4	190,1	12,7	172,8	18,6
stomach	0,4	0,1	0,4	0,1	1,2	0,1	0,5	0,1	0,5	0,1	0,4	0,1	0,8	0,1	0,4	0,1	0,7	0,1	0,5	0,1
small intestines	0,5	0,2	0,4	0,0	4,7	0,3	0,7	0,1	1,3	0,1	0,7	0,4	2,2	0,1	0,5	0,2	1,9	0,0	0,7	0,1
large intestines	0,2	0,0	0,2	0,0	2,0	0,2	0,5	0,0	0,6	0,0	0,3	0,0	1,2	0,2	0,4	0,0	1,0	0,1	0,5	0,0
muscle	0,1	0,0	0,1	0,0	0,5	0,2	0,2	0,0	0,2	0,1	0,1	0,0	0,4	0,0	0,1	0,0	0,4	0,1	0,2	0,0
bone	0,2	0,0	0,1	0,0	0,6	0,1	0,4	0,1	0,6	0,2	0,4	0,1	0,5	0,1	0,2	0,0	0,6	0,0	0,3	0,0
lymph nodes	0,3	0,0	0,3	0,1	2,7	0,2	0,4	0,0	0,9	0,1	0,2	0,1	2,0	0,6	0,3	0,1	2,2	0,3	0,5	0,1
white fat	0,1	0,0	0,1	0,0	0,8	0,2	0,2	0,1	0,2	0,0	0,1	0,0	0,5	0,0	0,1	0,0	0,5	0,1	0,2	0,1
brown fat	0,2	0,0	0,2	0,0	4,5	0,4	0,3	0,1	1,2	0,2	0,1	0,1	4,3	0,8	0,2	0,0	3,8	0,3	0,3	0,0
blood	0,6	0,0	0,6	0,1	1,4	0,2	1,3	0,1	0,5	0,0	0,4	0,1	0,6	0,0	0,6	0,1	0,7	0,0	1,0	0,2
