# Supplementary material for: Non-invasive assessment of murine PD-L1 levels in syngeneic tumor models by nuclear imaging with nanobody tracers
Source: Oncotarget. 2017 Mar 30;8(26):41932–46. doi: 10.18632/oncotarget.16708 (PMC5522039; doi:10.18632/oncotarget.16708)
Supplement: Supplementary file 3 [file oncotarget-08-41932-s003.xlsx]

## Sheet: Sheet1
	Ctrl Nb		C3					C7			E2			E4
	T/B	WT/KO	T/B	C3/Ctrl		WT/KO		T/B	C7/Ctrl	WT/KO	T/B	E2/Ctrl	WT/KO	T/B	E4/Ctrl	WT/KO
thymus	0,3	1,1	1,9		16,1		8,7	1,8	5,4	5,8	4,1	15,3	12,4	2,9	12,7	6,3
heart	0,4	1,0	1,7		8,7		3,6	1,4	2,7	2,0	2,2	5,1	3,7	1,9	5,1	2,7
lungs	0,8	1,0	2,8		7,7		3,5	2,5	2,4	1,7	4,2	5,1	3,0	3,7	5,2	2,2
liver	1,0	1,1	8,3		19,0		1,5	63,0	51,1	1,3	3,7	3,8	2,0	3,3	4,0	1,1
spleen	0,5	1,2	7,0		30,8		5,9	17,1	26,5	0,9	8,0	15,6	11,2	6,1	14,0	5,8
pancreas	0,3	1,1	0,7		5,7		3,1	0,8	2,4	1,5	0,9	3,1	3,2	0,7	3,0	2,1
kidneys	373,7	1,2	156,4		1,0		0,7	601,6	1,3	1,4	381,6	1,0	1,1	271,6	0,9	1,1
Stomach	0,7	1,0	0,9		2,9		2,7	1,0	1,1	1,1	1,3	1,9	1,9	0,9	1,6	1,3
small intestines	0,9	1,4	3,5		8,8		7,1	2,7	2,4	1,7	3,6	4,1	4,7	2,7	3,5	2,7
large intestines	0,4	0,9	1,5		9,5		4,6	1,2	2,7	2,1	2,0	5,5	3,2	1,4	4,5	2,0
muscle	0,2	1,1	0,3		3,5		2,7	0,4	1,5	2,6	0,6	2,8	2,5	0,6	3,0	2,1
bone	0,3	1,1	0,4		4,0		1,7	1,3	4,2	1,5	0,8	3,2	2,0	0,8	3,8	1,9
lymph nodes	0,5	0,9	2,0		9,4		6,4	1,9	3,2	3,8	3,3	7,0	6,0	3,1	7,7	4,9
white fat	0,2	0,9	0,6		8,3		5,0	0,4	2,0	2,6	0,8	5,1	4,4	0,8	5,5	2,9
brown fat	0,4	1,0	3,3		20,6		15,3	2,5	5,5	9,2	7,1	19,9	21,7	5,4	17,3	12,2
blood	1,0	1,0	1,0		2,3		1,0	1,0	0,8	1,1	1,0	1,0	1,0	1,0	1,2	0,7
