# Supplementary material for: Non-invasive assessment of murine PD-L1 levels in syngeneic tumor models by nuclear imaging with nanobody tracers
Source: Oncotarget. 2017 Mar 30;8(26):41932–46. doi: 10.18632/oncotarget.16708 (PMC5522039; doi:10.18632/oncotarget.16708)
Supplement: Supplementary file 4 [file oncotarget-08-41932-s004.xlsx]

## Sheet: Sheet1
	shRNA-modified TC-1 model												CRISPR/Cas9-modified TC-1 model
	Ctrl Nb				C3				E2				Ctrl Nb				C3				E2
Tumor	KI		KD		KI		KD		KI		KD		WT		KO		WT		KO		WT		KO
Mice	WT		WT		WT		WT		WT		WT		WT		KO		WT		KO		WT		KO
	mean	SD	mean	SD	mean	SD	mean	SD	mean	SD	mean	SD	mean	SD	mean	SD	mean	SD	mean	SD	mean	SD	mean	SD
thymus	0,2	0,1	0,2	0,1	2,5	0,7	2,7	0,4	2,4	0,3	2,4	0,4	0,4	0,1	0,2	0,0	2,9	0,9	0,4	0,0	3,5	0,9	0,4	0,2
heart	0,3	0,1	0,3	0,1	2,5	0,3	2,9	0,6	1,2	0,1	2,8	1,9	0,5	0,2	0,3	0,0	3,2	0,4	0,7	0,0	2,0	0,5	0,4	0,1
lungs	0,6	0,1	0,6	0,1	4,5	0,7	5,0	0,7	2,2	0,2	4,5	2,1	0,9	0,3	0,6	0,1	5,0	0,9	1,1	0,1	3,4	0,7	0,9	0,3
liver	0,6	0,1	0,5	0,1	8,5	0,5	9,6	0,7	1,8	0,1	2,3	0,4	0,6	0,1	0,4	0,0	10,1	1,4	5,8	0,5	3,4	0,8	1,3	0,3
spleen	0,3	0,1	0,3	0,0	12,4	2,0	11,5	1,2	4,7	0,3	4,2	0,7	0,4	0,1	0,2	0,0	11,4	1,4	1,6	0,2	6,1	1,1	0,4	0,1
pancreas	0,2	0,0	0,2	0,0	1,0	0,2	1,1	0,1	0,6	0,1	0,8	0,2	0,3	0,1	0,2	0,0	1,4	0,1	0,3	0,0	0,9	0,4	0,2	0,1
kidneys	224,7	37,3	225,1	22,9	205,4	25,9	197,3	13,9	184,7	12,0	187,7	25,7	186,0	15,8	197,9	25,8	114,3	19,4	178,0	21,9	198,1	15,4	229,4	43,1
stomach	0,5	0,2	0,5	0,2	1,6	0,4	1,8	0,6	1,0	0,1	1,6	0,8	0,7	0,2	0,3	0,1	1,9	0,3	0,6	0,1	1,2	0,6	0,5	0,1
small intestines	0,4	0,2	0,5	0,3	4,9	1,1	4,9	0,4	2,1	0,1	2,6	0,4	0,4	0,1	0,4	0,1	5,4	1,1	0,9	0,2	2,5	0,5	0,5	0,2
large intestines	0,3	0,1	0,3	0,0	2,3	0,3	2,3	0,3	1,3	0,1	1,4	0,3	0,4	0,1	0,3	0,1	2,9	0,4	0,5	0,0	3,1	2,1	0,4	0,1
muscle	0,2	0,1	0,2	0,1	0,6	0,2	0,6	0,1	0,4	0,1	0,5	0,2	0,2	0,1	0,1	0,0	0,6	0,2	0,2	0,0	0,4	0,2	0,2	0,1
bone	0,3	0,1	0,2	0,1	0,8	0,2	1,0	0,1	0,5	0,1	0,6	0,0	0,2	0,1	0,2	0,0	1,0	0,3	0,5	0,0	0,7	0,3	0,3	0,1
lymph nodes	0,6	0,5	0,3	0,0	4,5	17,2	4,8	1,5	2,4	1,2	2,3	0,2	0,5	0,2	0,5	0,4	3,5	0,8	0,4	0,1	2,6	0,5	0,5	0,2
white fat	0,2	0,1	0,2	0,0	1,1	0,3	1,0	0,2	0,6	0,1	0,9	0,3	0,3	0,2	0,1	0,1	1,1	0,2	0,2	0,0	1,1	0,7	0,2	0,0
brown fat	0,2	0,1	0,3	0,1	4,6	0,7	6,1	1,1	3,8	0,4	4,5	0,8	0,4	0,1	0,2	0,0	6,2	1,0	0,3	0,0	6,8	1,3	0,4	0,1
tumor	0,6	0,2	0,6	0,1	3,7	0,9	4,6	1,3	2,2	0,2	5,8	1,5	0,5	0,1	0,7	0,4	1,7	0,1	1,1	0,3	1,4	0,3	1,2	0,6
blood	0,8	0,3	0,8	0,2	0,7	0,3	0,7	0,0	0,7	0,1	0,7	0,1	1,4	0,3	0,6	0,1	1,3	0,2	1,5	0,1	1,6	1,0	0,8	0,3
